# Supplementary material for: Do Framed Mental Health Messages on Social Media Influence University Students’ Motivation for Physical Activity?
Source: Int J Environ Res Public Health. 2021 Aug 17;18(16):8671. doi: 10.3390/ijerph18168671 (PMC8392601; doi:10.3390/ijerph18168671)
Supplement: Supplementary file 1 [file ijerph-18-08671-s001.zip]

Archive with 1 entries (1 files):
- ijerph-1285211-supplementary.pdf
